# Supplementary material for: Microbial, Physicochemical, and Flavor Interactions in High-Temperature Sauce-Flavor Daqu
Source: Biology (Basel). 2025 Sep 25;14(10):1324. doi: 10.3390/biology14101324 (PMC12561397; doi:10.3390/biology14101324)
Supplement: Supplementary file 1 [file biology-14-01324-s001.zip]

Archive with 1 entries (1 files):
- biology-3814803-supplementary.pdf
